# Supplementary material for: Effects of using immersive virtual reality on time and steps during a locomotor task in young adults
Source: PLoS One. 2022 Oct 10;17(10):e0275876. doi: 10.1371/journal.pone.0275876 (PMC9550093; doi:10.1371/journal.pone.0275876)
Supplement: S1 Data — (XLSX) [file pone.0275876.s001.xlsx]

## Sheet: Time
Subject	Condition	Trial	Get Up Real (s)	Go Real (s)	Turn Around Real (s)	Return Real (s)	Sit Down Real (s)	Total Real (s)	Condition	Trial	Get Up VR (s)	Go VR (s)	Turn Around VR (s)	Return VR (s)	Sit Down VR (s)	Total VR (s)	Condition	Trial	Get Up VRm (s)	Go VRm (s)	Turn Around VRm (s)	Return VRm (s)	Sit Down VRm (s)	Total VRm (s)
1	TUG	1	0.737	1.593	0.384	1.748	1.53	5.992	TUG VR	1	0.593	1.465	1.386	1.348	1.578	6.37	TUG VRm	1	0.669	1.471	1.183	1.389	1.49	6.202
		2	0.618	1.644	0.402	1.744	1.522	5.93		2	0.752	1.543	1.297	1.326	1.555	6.473		2	0.594	1.581	1.373	1.359	1.502	6.409
		3	0.594	1.568	0.664	1.728	1.529	6.083		3	0.529	1.581	1.194	1.289	1.629	6.222		3	0.647	1.545	1.265	1.384	1.701	6.542
2	TUG	1	0.631	1.575	1.167	1.002	1.582	5.957	TUG VR	1	0.785	1.52	1.359	1.486	1.581	6.731	TUG VRm	1	0.73	1.499	1.219	1.295	1.595	6.338
		2	0.523	1.624	1.262	0.975	1.537	5.921		2	0.588	1.632	1.372	1.412	1.335	6.339		2	0.439	1.585	1.348	1.369	1.556	6.297
		3	0.647	1.529	1.256	1.027	1.479	5.938		3	0.639	1.54	1.264	1.531	1.778	6.752		3	0.721	1.476	1.308	1.504	1.666	6.675
3	TUG	1	0.53	1.536	0.998	1.048	1.32	5.432	TUG VR	1	0.6	1.712	1.118	1	1.853	6.283	TUG VRm	1	0.522	1.75	1.574	1.51	1.544	6.9
		2	0.503	1.773	0.977	1.004	1.424	5.681		2	0.527	1.659	1.137	0.957	1.694	5.974		2	0.482	1.742	1.367	1.476	1.361	6.428
		3	0.504	1.749	0.879	0.977	1.282	5.391		3	0.642	1.664	1.042	1.462	1.258	6.068		3	0.44	1.744	1.401	1.47	1.336	6.391
4	TUG	1	0.539	1.362	0.974	0.702	1.561	5.138	TUG VR	1	0.62	1.783	1.185	1.737	1.748	7.073	TUG VRm	1	0.568	1.866	1.228	1.785	1.775	7.222
		2	0.467	1.269	0.714	1.226	1.552	5.228		2	0.625	1.766	1.168	1.314	1.587	6.46		2	0.626	1.899	1.003	1.341	1.949	6.818
		3	0.558	1.273	0.807	1.294	1.57	5.502		3	0.545	1.821	1.117	1.316	1.782	6.581		3	0.518	1.839	1.208	1.713	1.583	6.861
5	TUG	1	0.447	1.503	0.89	0.973	1.281	5.094	TUG VR	1	0.484	1.65	0.966	0.991	1.832	5.923	TUG VRm	1	0.604	1.607	1.164	0.877	2.079	6.331
		2	0.512	1.141	1.118	1.037	1.138	4.946		2	0.562	1.652	1.075	0.926	1.644	5.859		2	0.595	1.601	0.99	0.949	1.876	6.011
		3	0.523	1.009	1.099	1.056	1.487	5.174		3	0.587	1.668	1.133	0.893	1.707	5.988		3	0.536	1.663	0.908	0.98	1.671	5.758
6	TUG	1	0.582	1.624	1.077	0.982	1.604	5.869	TUG VR	1	0.797	2.372	1.184	1.767	1.873	7.993	TUG VRm	1	0.68	2.309	1.133	1.641	1.897	7.66
		2	0.608	1.65	0.862	1.308	2.66	7.088		2	0.754	2.317	1.18	1.632	2.054	7.937		2	0.847	2.264	1.23	1.681	1.916	7.938
		3	0.745	1.684	0.489	1.696	1.621	6.235		3	0.526	2.288	1.116	1.569	2.058	7.557		3	0.882	2.261	1.131	1.523	2.017	7.814
7	TUG	1	0.63	1.757	0.918	1.084	2.272	6.661	TUG VR	1	0.765	2.292	1.29	1.118	2.58	8.045	TUG VRm	1	0.884	1.755	1.223	1.789	2.598	8.249
		2	0.521	1.752	0.92	1.687	1.977	6.857		2	0.824	2.298	1.419	1.104	2.502	8.147		2	0.873	1.958	1.285	1.619	2.506	8.241
		3	0.654	1.778	0.921	1.671	2.025	7.049		3	0.71	2.345	1.413	1.079	2.568	8.115		3	0.572	2.375	1.427	1.627	2.313	8.314
8	TUG	1	0.589	1.041	0.875	1.434	1.334	5.273	TUG VR	1	0.65	2.002	0.824	1.349	1.459	6.284	TUG VRm	1	0.449	1.778	0.992	1.278	1.559	6.056
		2	0.48	1.448	0.944	1.31	1.341	5.523		2	0.546	1.801	0.916	1.332	1.295	5.89		2	0.472	1.849	0.892	1.708	1.423	6.344
		3	0.276	1.442	1.152	1.219	1.252	5.341		3	0.608	1.791	0.823	1.239	1.462	5.923		3	0.628	1.685	0.898	1.25	1.536	5.997
9	TUG	1	0.754	1.165	0.799	1.24	1.604	5.562	TUG VR	1	0.654	1.553	0.499	1.923	1.87	6.499	TUG VRm	1	0.574	1.521	1.392	1.333	1.886	6.706
		2	0.562	1.156	0.719	1.482	1.573	5.492		2	0.464	1.516	1.316	0.913	1.802	6.011		2	0.49	1.318	1.45	1.319	1.8	6.377
		3	0.584	1.237	0.664	1.372	1.509	5.366		3	0.576	1.444	0.343	2.257	1.481	6.101		3	0.371	1.646	0.966	1.596	1.83	6.409
10	TUG	1	0.535	1.818	0.48	1.475	1.817	6.125	TUG VR	1	0.602	1.978	0.964	1.854	2.055	7.453	TUG VRm	1	0.508	1.997	0.951	1.836	2.058	7.35
		2	0.587	1.439	1.156	1.374	1.849	6.405		2	0.608	1.987	1.083	1.859	2.458	7.995		2	0.519	2.055	0.941	1.889	2.312	7.716
		3	0.531	1.881	1.025	1.356	1.695	6.488		3	0.768	1.97	1.073	1.932	2.106	7.849		3	0.735	2.035	0.986	1.786	2.024	7.566
11	TUG	1	0.528	1.377	1.128	0.848	1.496	5.377	TUG VR	1	0.583	1.889	1.137	1.303	1.746	6.658	TUG VRm	1	0.508	1.742	1.174	1.266	1.971	6.661
		2	0.622	1.42	1.044	0.871	1.563	5.52		2	0.533	1.795	1.051	1.32	2.045	6.744		2	0.377	1.734	1.22	1.331	1.74	6.402
		3	0.464	1.448	1.041	0.93	1.53	5.413		3	0.413	1.89	1.119	1.276	1.926	6.624		3	0.421	1.803	1.222	1.324	1.745	6.515
12	TUG	1	0.407	1.856	0.739	1.224	1.231	5.457	TUG VR	1	0.681	1.842	1.096	1.153	2.31	7.082	TUG VRm	1	0.651	1.861	1.074	1.257	2.081	6.924
		2	0.618	1.767	0.878	1.164	1.487	5.914		2	0.804	1.688	1.13	1.111	2.243	6.976		2	0.745	1.849	1.029	1.203	1.861	6.687
		3	0.685	1.739	0.799	1.23	1.929	6.382		3	0.684	1.787	1.046	1.566	1.91	6.993		3	0.704	1.85	1.078	1.505	1.931	7.068
13	TUG	1	0.797	1.743	0.975	1.716	1.646	6.877	TUG VR	1	0.604	1.705	1.425	1.033	2.026	6.793	TUG VRm	1	0.633	1.7	0.97	1.547	1.927	6.777
		2	0.726	1.808	1.016	1.713	1.834	7.097		2	0.549	1.675	1.529	1.609	1.681	7.043		2	0.8	1.75	1.039	1.707	1.77	7.066
		3	0.731	1.878	1.071	1.692	1.832	7.204		3	0.659	1.665	1.502	1.037	1.997	6.86		3	0.741	1.712	1.551	1.002	2.205	7.211
14	TUG	1	0.48	1.857	0.704	1.395	1.379	5.815	TUG VR	1	0.485	1.931	0.9	1.313	1.687	6.316	TUG VRm	1	0.476	1.885	0.879	1.268	1.912	6.42
		2	0.445	1.883	0.785	1.333	1.465	5.911		2	0.413	1.894	0.96	1.232	2.1	6.599		2	0.525	1.933	0.876	1.347	1.862	6.543
		3	0.471	1.893	0.765	1.326	1.555	6.01		3	0.603	1.967	1.042	1.393	1.752	6.757		3	0.555	1.913	0.835	1.303	1.855	6.461
15	TUG	1	0.632	0.85	0.598	0.903	1.361	4.344	TUG VR	1	0.709	1.398	0.986	1.4	1.623	6.116	TUG VRm	1	0.728	1.323	0.929	1.394	1.763	6.137
		2	0.691	0.918	0.478	1.387	1.154	4.628		2	0.855	1.421	1.054	1.419	1.356	6.105		2	0.654	1.368	0.965	1.681	1.832	6.5
		3	0.675	0.892	0.626	1.256	0.994	4.443		3	0.822	1.404	0.869	1.831	1.266	6.192		3	0.714	1.387	0.808	2.108	1.358	6.375
16	TUG	1	0.603	1.589	0.679	1.635	1.198	5.704	TUG VR	1	0.654	1.584	0.563	1.945	1.116	5.862	TUG VRm	1	0.575	1.768	0.54	2.146	1.46	6.489
		2	0.713	1.592	0.443	1.706	1.168	5.622		2	0.7	1.625	0.605	2.034	1.334	6.298		2	0.678	1.741	0.676	2.163	1.186	6.444
		3	0.667	1.561	0.565	1.63	1.062	5.485		3	0.681	1.783	0.536	2.045	1.476	6.521		3	0.673	1.657	0.606	2.099	1.235	6.27
17	TUG	1	0.784	1.362	0.535	1.597	1.709	5.987	TUG VR	1	0.979	1.43	1.155	1.567	1.726	6.857	TUG VRm	1	0.75	1.48	1.102	1.55	1.903	6.785
		2	0.849	1.027	1.062	1.568	1.545	6.051		2	0.818	1.415	1.168	1.459	1.774	6.634		2	0.781	1.433	1.158	1.433	2.046	6.851
		3	0.754	1.373	0.671	1.495	1.98	6.273		3	0.75	1.39	1.14	1.508	1.666	6.454		3	0.72	1.431	1.221	1.431	1.968	6.771
18	TUG	1	0.484	0.789	0.589	0.931	1.344	4.137	TUG VR	1	0.607	0.837	0.66	1.25	1.458	4.812	TUG VRm	1	0.608	0.805	0.703	1.309	1.254	4.679
		2	0.412	0.917	0.521	1.049	1.433	4.332		2	0.493	0.863	0.548	1.665	1.482	5.051		2	0.67	1.305	0.345	1.204	1.635	5.159
		3	0.45	0.833	0.564	0.846	1.34	4.033		3	0.676	0.808	0.725	1.322	1.237	4.768		3	0.595	0.81	0.646	1.238	1.293	4.582
19	TUG	1	0.549	0.982	0.692	1.371	1.175	4.769	TUG VR	1	0.546	1.368	0.913	0.872	1.548	5.247	TUG VRm	1	0.533	1.364	0.897	1.312	1.061	5.167
		2	0.584	0.89	0.588	1.475	0.933	4.47		2	0.597	1.418	0.906	0.865	1.458	5.244		2	0.53	1.341	1.039	1.171	1.418	5.499
		3	0.529	0.921	0.638	1.012	1.465	4.565		3	0.71	1.356	0.902	0.881	1.464	5.313		3	0.595	1.33	0.957	0.866	1.309	5.057
20	TUG	1	0.538	1.424	0.745	1.347	1.52	5.574	TUG VR	1	0.449	1.642	0.722	1.071	1.531	5.415	TUG VRm	1	0.454	1.705	0.725	1.129	1.505	5.518
		2	0.513	1.483	0.725	1.276	1.723	5.72		2	0.459	1.613	0.733	1.126	1.592	5.523		2	0.449	1.727	0.646	1.131	1.541	5.494
		3	0.462	1.49	0.749	1.295	1.615	5.611		3	0.36	1.679	0.64	1.078	1.509	5.266		3	0.501	1.605	0.673	1.091	1.636	5.506
21	TUG	1	0.511	1.665	0.843	0.888	1.312	5.219	TUG VR	1	0.592	1.355	1.355	1.247	2.317	6.866	TUG VRm	1	0.597	1.41	1.145	1.268	1.777	6.197
		2	0.441	1.639	0.746	0.894	1.329	5.049		2	0.597	1.68	0.862	1.227	2.195	6.561		2	0.631	1.756	0.83	1.244	1.821	6.282
		3	0.529	1.331	1.023	0.793	1.252	4.928		3	0.406	1.669	1.238	1.285	1.756	6.354		3	0.359	1.603	1.145	1.279	1.564	5.95
22	TUG	1	0.689	1.396	1.009	1.424	1.299	5.817	TUG VR	1	0.636	1.962	1.024	1.375	1.646	6.643	TUG VRm	1	0.561	1.917	0.96	1.377	1.701	6.516
		2	0.6	1.429	1.306	1.319	1.22	5.874		2	0.523	1.442	1.415	1.312	1.497	6.189		2	0.635	1.919	1.028	1.348	1.442	6.372
		3	0.774	1.174	0.998	1.52	1.278	5.744		3	0.395	1.536	1.345	1.31	1.492	6.078		3	0.621	1.99	1.01	1.418	1.667	6.706
23	TUG	1	0.376	1.28	0.731	1.031	1.746	5.164	TUG VR	1	0.619	1.733	0.819	1.641	1.46	6.272	TUG VRm	1	0.611	1.883	0.873	1.756	1.3	6.423
		2	0.623	1.46	0.503	1.304	1.563	5.453		2	0.455	1.705	0.893	1.627	1.314	5.994		2	0.767	1.88	0.941	1.721	1.557	6.866
		3	0.428	1.435	0.444	1.458	1.692	5.457		3	0.487	1.797	0.896	1.773	1.23	6.183		3	0.575	1.875	0.891	1.698	1.275	6.314
24	TUG	1	0.565	1.814	0.352	1.806	0.897	5.434	TUG VR	1	0.551	2.104	1.153	1.409	1.672	6.889	TUG VRm	1	0.652	1.952	0.95	1.776	1.672	7.002
		2	0.604	1.838	0.35	1.797	1.104	5.693		2	0.566	1.946	1.048	1.387	1.729	6.676		2	0.718	2.034	0.783	1.91	1.576	7.021
		3	0.723	1.382	0.812	1.458	1.163	5.538		3	0.641	2.04	1.045	1.413	1.586	6.725		3	0.738	1.985	0.953	1.433	1.905	7.014
25	TUG	1	0.508	1.378	0.623	1.56	1.372	5.441	TUG VR	1	0.66	1.457	0.954	1.784	1.966	6.821	TUG VRm	1	0.599	1.468	0.779	1.841	1.66	6.347
		2	0.535	1.377	0.765	1.325	1.755	5.757		2	0.637	1.531	0.883	1.872	1.886	6.809		2	0.68	1.526	0.849	1.869	1.786	6.71
		3	0.567	1.457	0.63	1.485	1.404	5.543		3	0.757	1.53	0.796	1.879	1.761	6.723		3	0.682	1.568	0.764	1.905	1.714	6.633
26	TUG	1	0.374	1.272	1.03	1.069	1.233	4.978	TUG VR	1	0.582	1.403	1.245	1.248	1.466	5.944	TUG VRm	1	0.596	1.325	1.084	1.215	1.399	5.619
		2	0.596	1.467	0.78	1.176	1.524	5.543		2	0.37	1.409	1.287	1.205	1.491	5.762		2	0.662	1.277	1.088	1.221	1.333	5.581
		3	0.562	1.436	0.696	1.23	1.497	5.421		3	0.239	1.503	1.256	2.248	0.433	5.679		3	0.499	1.39	1.129	1.196	1.459	5.673
27	TUG	1	0.707	1.44	0.696	0.987	1.423	5.253	TUG VR	1	0.72	2.164	0.978	1.446	1.533	6.841	TUG VRm	1	0.651	1.545	0.995	1.452	1.613	6.256
		2	0.718	1.497	0.677	1.038	1.659	5.589		2	0.587	1.929	0.843	1.436	1.494	6.289		2	0.633	1.853	0.826	1.295	1.496	6.103
		3	0.628	1.474	0.756	1.035	1.604	5.497		3	0.602	1.553	1.395	1.333	1.548	6.431		3	0.688	1.536	0.967	1.007	2.081	6.279
28	TUG	1	0.634	1.836	0.787	1.284	1.728	6.269	TUG VR	1	0.577	1.824	1.08	1.269	1.654	6.404	TUG VRm	1	0.576	1.832	1.131	1.314	1.76	6.613
		2	0.679	1.885	0.925	1.256	1.53	6.275		2	0.621	1.853	1.032	1.249	1.61	6.365		2	0.693	1.859	1.025	1.243	1.814	6.634
		3	0.469	1.846	0.717	1.332	1.389	5.753		3	0.6	1.732	1.013	1.251	1.604	6.2		3	0.502	1.759	0.978	1.26	1.733	6.232
29	TUG	1	0.752	1.56	0.954	1.406	1.578	6.25	TUG VR	1	0.77	1.854	1.041	1.362	1.592	6.619	TUG VRm	1	0.822	1.789	1.001	1.33	1.269	6.211
		2	0.763	1.792	1.131	1.376	1.553	6.615		2	0.847	1.703	1.124	1.377	1.429	6.48		2	0.694	1.882	0.962	1.437	1.376	6.351
		3	0.684	1.787	1.14	1.397	1.576	6.584		3	0.65	1.815	0.993	1.394	1.297	6.149		3	0.783	1.854	0.925	1.395	1.243	6.2
30	TUG	1	0.573	1.37	0.958	1.212	1.532	5.645	TUG VR	1	0.757	1.906	1.083	1.861	1.603	7.21	TUG VRm	1	0.644	1.922	1.195	1.849	1.397	7.007
		2	0.586	1.363	0.984	1.131	1.708	5.772		2	0.921	1.62	1.145	1.648	1.851	7.185		2	0.67	1.92	1.361	1.786	1.374	7.111
		3	0.677	1.257	1.029	1.201	1.462	5.626		3	0.644	1.571	1.286	1.802	1.986	7.289		3	0.738	1.875	1.126	1.33	1.862	6.931
31	TUG	1	0.645	1.974	0.97	1.553	1.867	7.009	TUG VR	1	0.894	2.68	2.08	2.097	2.185	9.936	TUG VRm	1	0.727	2.111	1.666	2.063	2.36	8.927
		2	0.828	2.103	0.938	1.558	1.751	7.178		2	0.825	2.194	1.954	1.961	2.41	9.344		2	0.815	2.156	1.551	2.014	2.521	9.057
		3	0.795	2.07	0.904	1.6	1.773	7.142		3	0.753	2.085	1.604	2.016	2.307	8.765		3	0.703	2.099	1.519	1.967	2.484	8.772
32	TUG	1	0.687	2.18	1.18	1.567	1.475	7.089	TUG VR	1	0.772	2.153	1.488	1.611	1.763	7.787	TUG VRm	1	0.684	2.104	1.609	1.963	1.915	8.275
		2	0.624	2.105	0.671	2.169	1.782	7.351		2	0.785	2.137	1.676	1.644	1.745	7.987		2	0.767	2.136	1.687	1.924	1.616	8.13
		3	0.577	2.229	0.721	2.096	1.663	7.286		3	0.753	2.103	1.621	1.591	2.116	8.184		3	0.758	2.159	1.639	1.59	1.702	7.848
33	TUG	1	0.529	1.277	0.709	1.463	1.188	5.166	TUG VR	1	0.506	1.984	0.913	0.946	1.268	5.617	TUG VRm	1	0.536	1.372	1.394	0.83	1.118	5.25
		2	0.47	1.377	0.777	1.385	1.091	5.1		2	0.53	1.34	1.358	0.918	1.351	5.497		2	0.533	1.357	1.286	0.813	1.093	5.082
		3	0.565	1.351	0.763	1.37	1.063	5.112		3	0.494	1.511	1.351	0.88	1.404	5.64		3	0.493	1.348	1.243	0.859	1.291	5.234
34	TUG	1	0.781	1.462	1.112	1.369	1.456	6.18	TUG VR	1	0.387	2.355	0.806	1.533	2.059	7.14	TUG VRm	1	0.571	2.15	1.084	2.142	2.418	8.365
		2	0.454	1.93	0.935	1.245	1.057	5.621		2	0.485	2.237	0.995	1.965	1.825	7.507		2	0.683	2.109	1.133	1.994	1.805	7.724
		3	0.671	1.635	0.826	1.302	1.74	6.174		3	0.449	2.2	1.001	2.138	2.184	7.972		3	0.627	2.204	1.109	2.115	1.944	7.999
35	TUG	1	0.401	1.504	0.853	1	1.095	4.853	TUG VR	1	0.765	1.631	1.059	0.878	1.328	5.661	TUG VRm	1	0.925	2.023	1.258	1.345	1.923	7.474
		2	0.466	1.458	0.825	0.887	1.209	4.845		2	0.319	1.792	1.041	0.894	1.464	5.51		2	0.616	1.838	1.137	0.929	1.82	6.34
		3	0.355	1.35	1.067	1.165	0.97	4.907		3	0.666	1.511	1.011	0.768	1.18	5.136		3	0.691	1.842	1.023	1.061	1.794	6.411
36	TUG	1	0.658	1.196	1.107	0.943	1.549	5.453	TUG VR	1	0.326	1.811	0.95	0.938	1.994	6.019	TUG VRm	1	0.712	1.538	0.898	0.894	1.967	6.009
		2	0.618	1.188	1.201	0.827	1.365	5.199		2	0.607	1.681	0.959	0.92	1.91	6.077		2	0.718	1.556	0.873	0.877	1.725	5.749
		3	0.624	1.214	1.17	0.836	1.357	5.201		3	0.686	1.561	0.914	0.891	2.032	6.084		3	0.481	1.522	0.96	0.877	1.899	5.739
37	TUG	1	0.524	1.567	0.697	1.398	1.825	6.011	TUG VR	1	0.382	2.029	0.837	1.529	1.706	6.483	TUG VRm	1	0.49	1.997	1.006	1.86	1.932	7.285
		2	0.528	1.545	1.3	1.294	1.718	6.385		2	0.359	2.05	0.723	1.544	1.717	6.393		2	0.403	2.004	0.844	1.397	2.05	6.698
		3	0.481	1.563	0.953	1.461	1.453	5.911		3	0.476	1.975	0.923	1.439	1.56	6.373		3	0.493	2.005	0.85	1.455	1.927	6.73
38	TUG	1	0.54	1.461	1.401	1.433	2.209	7.044	TUG VR	1	0.764	2.103	1.054	1.783	1.856	7.56	TUG VRm	1	0.746	1.936	1.089	1.399	2.15	7.32
		2	0.715	1.936	0.991	1.468	1.757	6.867		2	0.696	2.053	1.05	1.818	2.366	7.983		2	0.719	2.016	1.066	1.398	1.987	7.186
		3	0.684	2.047	0.886	1.879	1.449	6.945		3	0.765	2.115	1.128	1.429	2.413	7.85		3	0.691	2.02	1.19	1.361	2.039	7.301
39	TUG	1	0.62	1.408	1.093	0.85	1.81	5.781	TUG VR	1	0.5	1.937	0.7	1.392	1.616	6.145	TUG VRm	1	0.537	1.837	1.07	1.477	1.764	6.685
		2	0.576	1.439	1.248	0.844	1.711	5.818		2	0.598	2.03	0.772	1.385	1.699	6.484		2	0.671	1.791	1.202	1.364	2.138	7.166
		3	0.548	1.457	1.116	0.85	1.845	5.816		3	0.749	1.802	0.976	1.411	1.89	6.828		3	0.619	1.821	1.034	1.49	1.853	6.817
40	TUG	1	0.788	1.075	1.023	1.357	1.629	5.872	TUG VR	1	0.506	2.359	1.092	1.244	2.215	7.416	TUG VRm	1	0.754	1.853	0.883	1.209	1.892	6.591
		2	0.765	1.115	0.867	1.382	1.586	5.715		2	0.527	2.22	1.106	1.3	1.713	6.866		2	0.716	1.927	1.363	1.216	2.397	7.619
		3	0.84	1.104	0.942	1.354	1.834	6.074		3	0.626	1.594	1.203	1.276	1.768	6.467		3	0.763	1.918	0.871	1.847	1.85	7.249
41	TUG	1	0.672	1.443	0.616	1.5	1.107	5.338	TUG VR	1	0.596	1.597	0.561	1.508	1.537	5.799	TUG VRm	1	0.611	1.542	0.942	1.45	1.512	6.057
		2	0.528	1.496	0.65	1.44	1.24	5.354		2	0.61	1.565	0.741	1.493	1.223	5.632		2	0.632	1.557	0.709	1.425	1.627	5.95
		3	0.534	1.513	0.682	1.389	1.39	5.508		3	0.622	1.527	0.78	1.35	1.221	5.5		3	0.553	1.627	0.793	1.27	1.537	5.78
42	TUG	1	0.711	1.087	0.671	1.047	1.683	5.199	TUG VR	1	0.527	2.111	1.099	1.487	1.55	6.774	TUG VRm	1	0.518	1.514	1.391	1.378	1.375	6.176
		2	0.614	1.181	0.772	0.981	1.525	5.073		2	0.436	1.595	1.404	1.292	1.444	6.171		2	0.392	1.56	1.404	1.225	1.332	5.913
		3	0.411	1.489	0.725	1.111	1.553	5.289		3	0.566	1.456	1.3	1.275	1.503	6.1		3	0.479	1.505	1.354	1.231	1.228	5.797
43	TUG	1	0.796	1.538	0.928	0.96	1.631	5.853	TUG VR	1	0.727	1.196	1.404	1.396	1.92	6.643	TUG VRm	1	0.63	1.219	1.356	1.013	2.164	6.382
		2	0.663	1.152	1.356	0.867	1.76	5.798		2	0.482	1.242	1.364	0.987	1.206	5.281		2	0.682	1.167	1.39	1.044	2.442	6.725
		3	0.742	1.192	1.022	1.392	1.588	5.936		3	0.61	1.668	1.05	1.324	1.954	6.606		3	0.644	1.309	1.416	1.378	2.256	7.003
44	TUG	1	0.418	1.575	1.008	1.295	1.461	5.757	TUG VR	1	0.463	1.8	0.97	1.26	1.568	6.061	TUG VRm	1	0.505	1.763	0.82	1.253	1.21	5.551
		2	0.455	1.475	1.222	1.394	1.473	6.019		2	0.498	1.4	1.204	1.273	1.232	5.607		2	0.522	1.778	0.947	1.286	1.552	6.085
		3	0.467	1.438	1.049	1.361	1.344	5.659		3	0.616	1.39	1.402	1.365	1.261	6.034		3	0.674	1.309	1.246	1.303	1.486	6.018
45	TUG	1	0.608	1.696	0.993	1.397	1.323	6.017	TUG VR	1	0.735	1.772	1.385	1.901	1.754	7.547	TUG VRm	1	0.64	1.768	1.284	1.443	1.815	6.95
		2	0.602	1.743	0.998	1.484	1.37	6.197		2	0.826	1.638	1.239	1.394	1.708	6.805		2	0.705	1.739	1.182	1.483	1.659	6.768
		3	0.593	1.672	1.093	1.416	1.414	6.188		3	0.628	1.689	1.169	1.862	1.046	6.394		3	0.712	1.726	1.208	1.842	1.778	7.266
46	TUG	1	0.51	1.998	0.948	1.42	1.831	6.707	TUG VR	1	0.685	2.099	1.527	1.443	2.006	7.76	TUG VRm	1	0.658	2.302	1.06	2.105	1.785	7.91
		2	0.615	1.944	0.866	1.581	1.773	6.779		2	0.633	2.163	1.438	1.96	1.906	8.1		2	0.684	2.149	1.153	2.019	2.004	8.009
		3	0.514	2.045	0.997	1.424	1.571	6.551		3	0.613	2.139	1.55	1.469	2.231	8.002		3	0.557	2.178	1.207	1.88	1.853	7.675
47	TUG	1	0.653	1.782	0.773	1.268	1.525	6.001	TUG VR	1	0.609	1.952	1.168	1.369	1.623	6.721	TUG VRm	1	0.613	1.953	0.914	1.345	1.703	6.528
		2	0.606	1.831	0.743	1.311	1.382	5.873		2	0.732	1.853	0.861	1.369	1.55	6.365		2	0.641	1.909	0.895	1.361	1.621	6.427
		3	0.569	1.304	1.172	1.408	1.391	5.844		3	0.743	1.917	0.829	1.882	1.418	6.789		3	0.671	1.963	0.896	1.389	1.445	6.364
48	TUG	1	0.695	1.895	0.798	1.35	1.305	6.043	TUG VR	1	0.66	1.981	0.739	1.869	2.5	7.749	TUG VRm	1	0.567	1.909	1.157	1.272	1.738	6.643
		2	0.51	1.499	1.201	1.401	1.358	5.969		2	0.84	1.916	0.778	1.806	1.986	7.326		2	0.553	1.866	1.031	1.2	1.723	6.373
		3	0.51	1.427	1.27	1.318	1.129	5.654		3	0.534	1.913	1.221	1.281	1.916	6.865		3	0.741	1.778	0.723	1.663	1.576	6.481
49	TUG	1	0.614	1.554	1.003	1.501	1.272	5.944	TUG VR	1	0.692	1.642	1.007	1.518	1.549	6.408	TUG VRm	1	0.834	1.975	0.937	1.395	1.909	7.05
		2	0.605	1.644	0.983	1.521	1.349	6.102		2	0.739	1.614	1.012	1.538	1.467	6.37		2	0.685	1.535	1.064	1.52	1.517	6.321
		3	0.593	1.599	1.008	1.509	1.323	6.032		3	0.642	1.655	1.025	1.601	1.406	6.329		3	0.7	1.638	1.004	1.47	1.636	6.448
50	TUG	1	0.518	1.99	0.945	1.472	1.564	6.489	TUG VR	1	0.514	1.92	1.175	1.36	1.809	6.778	TUG VRm	1	0.589	2.147	1.35	1.479	2.319	7.884
		2	0.515	1.657	1.035	1.518	1.315	6.04		2	0.54	2.122	1.312	1.419	1.808	7.201		2	0.544	2.105	1.289	1.865	1.789	7.592
		3	0.565	1.572	1.086	1.437	1.61	6.27		3	0.559	2.019	1.318	1.382	1.851	7.129		3	0.509	2.119	1.3	1.465	2.068	7.461
51	TUG	1	0.572	1.511	0.993	1.372	1.351	5.799	TUG VR	1	0.583	1.982	1.43	1.499	2.12	7.614	TUG VRm	1	0.88	2.08	1.386	1.482	2.093	7.921
		2	0.594	1.645	0.943	1.512	1.329	6.023		2	0.668	2.037	1.476	1.461	1.887	7.529		2	0.619	2.111	1.416	1.42	1.772	7.338
		3	0.542	1.63	0.942	1.549	1.844	6.507		3	0.735	2.007	1.367	1.438	1.905	7.452		3	0.61	2.186	1.364	1.42	1.813	7.393
52	TUG	1	0.515	1.601	0.482	1.589	1.896	6.083	TUG VR	1	0.66	1.601	1.211	1.423	1.463	6.358	TUG VRm	1	0.512	1.66	1.217	1.395	1.74	6.524
		2	0.531	1.575	0.571	1.466	1.778	5.921		2	0.773	1.591	1.133	0.963	2.086	6.546		2	0.586	1.552	1.197	1.423	1.722	6.48
		3	0.552	1.556	0.691	1.528	1.697	6.024		3	0.588	1.655	1.158	0.974	2.028	6.403		3	0.458	1.587	1.263	0.947	2.151	6.406
53	TUG	1	0.644	0.867	0.877	0.776	1.456	4.62	TUG VR	1	0.336	1.31	0.699	1.321	1.357	5.023	TUG VRm	1	0.456	1.164	0.79	1.454	1.102	4.966
		2	0.417	1.224	0.762	0.878	1.527	4.808		2	0.316	1.21	0.985	0.757	1.232	4.5		2	0.451	1.129	0.803	0.993	1.541	4.917
		3	0.419	0.89	0.867	1.223	1.5	4.899		3	0.364	1.105	0.895	0.673	1.553	4.59		3	0.435	1.117	0.724	1.057	1.392	4.725
54	TUG	1	0.547	1.42	0.643	1.26	1.086	4.956	TUG VR	1	0.484	2.032	1.027	1.433	1.339	6.315	TUG VRm	1	0.578	1.565	1.193	1.384	1.173	5.893
		2	0.393	1.56	0.337	1.292	1.063	4.645		2	0.49	2.031	1.018	1.376	1.328	6.243		2	0.579	1.619	1.187	1.45	1.472	6.307
		3	0.53	1.317	0.588	1.31	1.078	4.823		3	0.641	2.012	1.028	1.355	1.19	6.226		3	0.594	1.612	1.161	1.505	1.399	6.271
55	TUG	1	0.638	1.784	0.881	1.311	1.347	5.961	TUG VR	1	0.658	1.93	1.027	1.414	2.046	7.075	TUG VRm	1	0.787	2.019	1.232	1.482	1.802	7.322
		2	0.588	1.745	0.854	1.29	1.206	5.683		2	0.673	1.919	1.084	1.465	1.893	7.034		2	0.735	1.975	1.143	1.453	1.918	7.224
		3	0.634	1.776	0.902	1.232	1.288	5.832		3	0.624	2.049	1.01	1.45	1.994	7.127		3	0.661	2.029	1.047	1.396	1.686	6.819
56	TUG	1	0.655	1.923	0.989	1.35	1.046	5.963	TUG VR	1	0.625	1.958	1.037	1.342	1.235	6.197	TUG VRm	1	0.698	1.903	1.037	1.301	1.339	6.278
		2	0.562	1.931	1.021	1.4	1.021	5.935		2	0.63	1.939	1.045	1.389	1.52	6.523		2	0.665	1.935	1.004	1.368	1.465	6.437
		3	0.646	1.919	0.985	1.357	1.145	6.052		3	0.594	1.925	0.825	1.589	1.195	6.128		3	0.763	2.031	1.077	1.378	1.582	6.831
57	TUG	1	0.627	1.144	1.087	0.405	1.268	4.531	TUG VR	1	0.594	1.367	0.957	1.297	1.394	5.609	TUG VRm	1	0.57	1.388	0.973	1.133	1.38	5.444
		2	0.471	1.016	1.148	0.43	1.289	4.354		2	0.641	1.28	0.99	1.227	1.619	5.757		2	0.538	1.389	0.971	1.219	1.537	5.654
		3	0.661	1.039	0.917	0.46	1.269	4.346		3	1.515	1.412	1.077	1.229	1.474	6.707		3	0.526	1.426	1.123	0.794	1.878	5.747
58	TUG	1	0.586	1.576	0.872	1.463	1.259	5.756	TUG VR	1	0.637	2.103	1.257	1.47	1.349	6.816	TUG VRm	1	0.717	2.032	1.248	1.571	1.585	7.153
		2	0.576	1.569	1.363	0.995	1.435	5.938		2	0.657	2.059	1.463	1.55	1.441	7.17		2	0.687	1.526	1.632	1.483	1.678	7.006
		3	0.562	1.578	0.841	1.524	1.507	6.012		3	0.623	2.062	1.211	1.417	1.31	6.623		3	0.676	2.029	1.218	1.447	1.468	6.838
59	TUG	1	0.562	1.471	1.04	1.415	1.455	5.943	TUG VR	1	0.627	2	1.272	1.455	1.433	6.787	TUG VRm	1	0.407	1.89	1.282	1.259	1.524	6.362
		2	0.439	1.534	1.033	1.469	1.388	5.863		2	0.58	2.005	1.231	1.526	1.786	7.128		2	0.493	2.001	1.092	1.207	1.529	6.322
		3	0.453	1.596	1.085	1.401	1.422	5.957		3	0.458	1.944	1.191	1.265	1.372	6.23		3	0.565	1.889	1.126	1.295	1.495	6.37
60	TUG	1	0.575	1.554	0.922	1.51	1.824	6.385	TUG VR	1	0.579	2.025	0.673	1.506	1.673	6.456	TUG VRm	1	0.443	1.614	1.415	1.449	1.658	6.579
		2	0.553	1.652	1.396	0.989	1.791	6.381		2	0.609	1.577	1.158	1.55	1.611	6.505		2	0.503	1.609	1.401	1.479	1.838	6.83
		3	0.531	1.64	0.927	1.467	1.465	6.03		3	0.534	1.588	1.178	1.482	1.761	6.543		3	0.525	1.51	1.319	1.442	1.708	6.504

## Sheet: Steps
Subject	Condition	Trial	Go Real	Turn Around Real	Return Real	Sit Down Real	Total Real	Condition	Trial	Go VR	Turn Around VR	Return VR	Sit Down VR	Total VR	Condition	Trial	Go VRm	Turn Around VRm	Return VRm	Sit Down VRm	Total VRm
1	TUG	1	3	1	3	2	9	TUG VR	1	3	3	3	2	11	TUG VRm	1	3	3	3	2	11
		2	3	1	3	2	9		2	3	3	3	2	11		2	3	3	3	2	11
		3	3	1	4	3	11		3	3	3	3	2	11		3	3	3	3	2	11
2	TUG	1	3	3	2	2	10	TUG VR	1	3	3	3	2	11	TUG VRm	1	3	3	3	2	11
		2	3	3	2	2	10		2	3	3	3	2	11		2	3	3	3	2	11
		3	3	3	2	2	10		3	3	3	3	2	11		3	3	3	3	2	11
3	TUG	1	3	2	2	2	9	TUG VR	1	3	2	2	3	10	TUG VRm	1	3	3	3	2	11
		2	3	2	2	3	10		2	3	2	2	3	10		2	3	3	3	2	11
		3	3	2	2	2	9		3	3	2	3	2	10		3	3	3	3	2	11
4	TUG	1	3	2	2	3	10	TUG VR	1	4	3	4	3	14	TUG VRm	1	4	3	4	3	14
		2	3	2	3	3	11		2	4	3	3	2	12		2	4	2	3	4	13
		3	3	2	3	3	11		3	4	3	3	2	12		3	4	3	4	2	13
5	TUG	1	3	3	2	3	11	TUG VR	1	3	2	2	3	10	TUG VRm	1	3	2	2	3	10
		2	2	2	2	2	8		2	3	2	2	3	10		2	3	2	2	3	10
		3	2	2	2	2	8		3	3	2	2	3	10		3	3	2	2	3	10
6	TUG	1	2	2	2	2	8	TUG VR	1	4	2	3	2	11	TUG VRm	1	4	2	3	2	11
		2	3	1	3	2	9		2	4	2	3	2	11		2	4	2	3	3	12
		3	3	1	3	2	9		3	4	2	3	3	12		3	4	2	3	2	11
7	TUG	1	3	2	2	3	10	TUG VR	1	4	3	2	3	12	TUG VRm	1	3	3	3	3	12
		2	3	2	3	2	10		2	4	3	2	3	12		2	3	3	3	3	12
		3	3	2	2	3	10		3	4	3	2	3	12		3	4	3	3	2	12
8	TUG	1	2	2	3	2	9	TUG VR	1	4	2	3	3	12	TUG VRm	1	4	2	3	3	12
		2	3	2	3	2	10		2	4	2	3	3	12		2	4	2	4	2	12
		3	3	2	3	2	10		3	4	2	3	3	12		3	4	2	3	2	11
9	TUG	1	2	1	3	2	8	TUG VR	1	3	1	3	3	10	TUG VRm	1	3	3	3	3	12
		2	2	1	3	2	8		2	3	3	2	3	11		2	4	3	3	2	12
		3	3	1	3	2	9		3	3	3	3	3	12		3	3	2	4	3	12
10	TUG	1	4	2	3	3	12	TUG VR	1	4	2	4	3	13	TUG VRm	1	4	2	3	4	13
		2	3	2	3	2	10		2	4	2	4	3	13		2	4	2	3	4	13
		3	4	2	3	2	11		3	4	2	3	4	13		3	4	2	3	4	13
11	TUG	1	3	2	2	2	9	TUG VR	1	4	3	3	3	13	TUG VRm	1	4	3	3	3	13
		2	3	2	2	2	9		2	4	3	3	3	13		2	4	3	3	3	13
		3	3	2	2	2	9		3	4	3	3	4	14		3	4	3	3	3	13
12	TUG	1	4	2	3	2	11	TUG VR	1	4	3	3	3	13	TUG VRm	1	4	2	3	2	11
		2	4	2	3	2	11		2	4	3	3	3	13		2	4	2	3	2	11
		3	4	2	3	2	11		3	4	2	4	3	13		3	4	2	4	2	12
13	TUG	1	3	2	3	2	10	TUG VR	1	3	3	2	3	11	TUG VRm	1	3	2	3	2	10
		2	3	2	3	2	10		2	3	3	3	2	11		2	3	2	3	2	10
		3	3	2	3	2	10		3	3	3	2	3	11		3	3	3	2	3	11
14	TUG	1	4	2	3	2	11	TUG VR	1	4	2	3	3	12	TUG VRm	1	4	2	3	2	11
		2	4	2	3	2	11		2	4	2	3	3	12		2	4	2	3	3	12
		3	4	2	3	2	11		3	4	3	3	3	13		3	4	2	3	3	12
15	TUG	1	2	2	2	3	9	TUG VR	1	3	2	3	2	10	TUG VRm	1	3	2	3	4	12
		2	2	2	3	2	9		2	3	2	3	2	10		2	3	2	4	3	12
		3	2	2	3	2	9		3	3	2	4	3	12		3	3	2	4	3	12
16	TUG	1	4	1	4	2	11	TUG VR	1	4	1	5	2	12	TUG VRm	1	4	1	5	2	12
		2	4	1	4	2	11		2	4	1	5	2	12		2	4	1	5	2	12
		3	4	1	4	2	11		3	4	1	5	2	12		3	4	1	5	2	12
17	TUG	1	3	1	3	3	10	TUG VR	1	3	3	3	3	12	TUG VRm	1	3	3	3	3	12
		2	2	2	3	3	10		2	3	3	3	3	12		2	3	3	3	3	12
		3	3	1	3	3	10		3	3	3	3	3	12		3	3	3	3	3	12
18	TUG	1	2	2	2	3	9	TUG VR	1	2	2	3	2	9	TUG VRm	1	2	2	3	2	9
		2	2	2	2	3	9		2	2	2	4	2	10		2	3	1	3	2	9
		3	2	2	2	3	9		3	2	2	3	2	9		3	2	2	3	2	9
19	TUG	1	2	2	3	2	9	TUG VR	1	3	2	2	3	10	TUG VRm	1	3	2	3	2	10
		2	2	2	3	2	9		2	3	2	2	3	10		2	3	2	3	2	10
		3	2	2	2	2	8		3	3	2	2	3	10		3	3	2	2	3	10
20	TUG	1	3	2	3	3	11	TUG VR	1	4	2	3	2	11	TUG VRm	1	4	2	3	2	11
		2	3	2	3	3	11		2	4	2	3	2	11		2	4	2	3	2	11
		3	3	2	3	3	11		3	4	2	3	2	11		3	4	2	3	3	12
21	TUG	1	4	2	2	2	10	TUG VR	1	4	2	3	2	11	TUG VRm	1	3	3	3	3	12
		2	4	2	2	2	10		2	4	2	3	2	11		2	4	2	3	2	11
		3	3	2	2	2	9		3	4	3	3	2	12		3	4	3	3	2	12
22	TUG	1	3	3	3	2	11	TUG VR	1	4	2	3	2	11	TUG VRm	1	4	2	3	2	11
		2	3	3	3	1	10		2	3	3	3	2	11		2	4	2	3	2	11
		3	2	2	3	2	9		3	3	3	3	2	11		3	4	2	3	2	11
23	TUG	1	3	2	3	3	11	TUG VR	1	4	3	4	2	13	TUG VRm	1	4	3	4	2	13
		2	4	2	3	2	11		2	4	3	4	2	13		2	4	3	4	2	13
		3	4	2	4	3	13		3	4	3	4	2	13		3	4	3	4	2	13
24	TUG	1	4	1	4	2	11	TUG VR	1	4	2	3	2	11	TUG VRm	1	4	2	4	3	13
		2	4	1	4	2	11		2	4	2	3	2	11		2	4	2	4	3	13
		3	3	2	3	2	10		3	4	2	3	2	11		3	4	2	3	2	11
25	TUG	1	3	2	3	2	10	TUG VR	1	3	2	4	2	11	TUG VRm	1	3	2	4	2	11
		2	3	2	3	2	10		2	3	2	4	2	11		2	3	2	4	2	11
		3	3	2	3	2	10		3	3	2	4	2	11		3	3	2	4	2	11
26	TUG	1	3	3	3	2	11	TUG VR	1	3	3	3	2	11	TUG VRm	1	3	3	3	2	11
		2	4	3	3	2	12		2	3	3	3	2	11		2	3	3	3	2	11
		3	3	3	3	2	11		3	3	3	3	2	11		3	3	3	3	2	11
27	TUG	1	3	2	2	2	9	TUG VR	1	4	2	3	2	11	TUG VRm	1	3	3	3	2	11
		2	3	2	2	2	9		2	4	2	3	2	11		2	4	2	3	2	11
		3	3	2	2	2	9		3	3	3	3	2	11		3	3	2	3	2	10
28	TUG	1	4	2	3	2	11	TUG VR	1	4	2	3	2	11	TUG VRm	1	4	3	3	2	12
		2	4	2	3	2	11		2	4	2	3	2	11		2	4	2	3	2	11
		3	4	2	3	2	11		3	4	2	3	2	11		3	4	2	3	2	11
29	TUG	1	3	2	3	2	10	TUG VR	1	4	2	3	3	12	TUG VRm	1	4	2	3	2	11
		2	4	2	3	3	12		2	4	2	3	2	11		2	4	2	3	2	11
		3	4	2	3	3	12		3	4	2	3	2	11		3	4	2	3	2	11
30	TUG	1	3	2	3	3	11	TUG VR	1	4	2	4	2	12	TUG VRm	1	4	2	4	2	12
		2	3	2	3	3	11		2	4	2	4	3	13		2	4	2	4	2	12
		3	3	3	3	3	12		3	4	3	4	3	14		3	4	2	4	3	13
31	TUG	1	4	2	3	2	11	TUG VR	1	5	4	4	2	15	TUG VRm	1	4	3	4	3	14
		2	4	2	3	2	11		2	4	3	4	3	14		2	4	3	4	2	13
		3	4	2	3	2	11		3	4	3	4	3	14		3	4	3	4	3	14
32	TUG	1	4	2	3	2	11	TUG VR	1	4	3	3	2	12	TUG VRm	1	4	3	4	3	14
		2	4	2	3	3	12		2	4	3	3	2	12		2	4	3	4	3	14
		3	4	2	4	3	13		3	4	3	3	2	12		3	4	3	3	2	12
33	TUG	1	3	2	3	2	10	TUG VR	1	4	2	2	2	10	TUG VRm	1	3	3	2	2	10
		2	3	2	3	2	10		2	3	3	2	2	10		2	3	3	2	2	10
		3	3	2	3	2	10		3	3	3	2	2	10		3	3	3	2	2	10
34	TUG	1	3	2	3	2	10	TUG VR	1	4	2	3	2	11	TUG VRm	1	4	2	4	2	12
		2	4	2	3	3	12		2	4	2	4	2	12		2	4	2	4	2	12
		3	3	2	3	3	11		3	4	2	4	2	12		3	4	2	4	2	12
35	TUG	1	3	2	2	2	9	TUG VR	1	4	2	2	2	10	TUG VRm	1	4	2	3	3	12
		2	3	2	2	2	9		2	4	2	2	2	10		2	3	2	2	2	9
		3	3	3	3	2	11		3	4	2	2	2	10		3	4	2	2	2	10
36	TUG	1	2	3	2	2	9	TUG VR	1	4	2	2	3	11	TUG VRm	1	3	2	2	3	10
		2	2	3	2	2	9		2	3	2	2	3	10		2	3	2	2	3	10
		3	2	3	2	2	9		3	3	2	2	3	10		3	3	2	2	3	10
37	TUG	1	3	2	3	3	11	TUG VR	1	4	2	3	2	11	TUG VRm	1	4	2	4	3	13
		2	3	3	3	2	11		2	4	2	3	2	11		2	4	2	3	2	11
		3	3	3	3	2	11		3	4	2	3	2	11		3	4	2	3	2	11
38	TUG	1	3	3	3	3	12	TUG VR	1	4	2	4	3	13	TUG VRm	1	4	2	3	2	11
		2	4	2	3	3	12		2	4	2	4	3	13		2	4	2	3	2	11
		3	4	2	4	2	12		3	4	2	3	2	11		3	4	2	3	2	11
39	TUG	1	3	3	2	3	11	TUG VR	1	4	2	3	2	11	TUG VRm	1	4	3	3	2	12
		2	3	3	2	3	11		2	4	2	3	2	11		2	4	3	3	2	12
		3	3	3	2	3	11		3	4	3	3	2	12		3	4	3	3	2	12
40	TUG	1	3	2	3	2	10	TUG VR	1	5	2	3	2	12	TUG VRm	1	4	2	3	3	12
		2	2	2	3	2	9		2	5	3	3	2	13		2	4	3	3	3	13
		3	2	2	3	2	9		3	4	3	3	3	13		3	4	2	4	2	12
41	TUG	1	3	2	3	2	10	TUG VR	1	3	2	3	2	10	TUG VRm	1	3	2	3	2	10
		2	3	2	3	2	10		2	3	2	3	2	10		2	3	2	3	2	10
		3	3	2	3	2	10		3	3	2	3	2	10		3	3	2	3	2	10
42	TUG	1	2	2	2	3	9	TUG VR	1	3	3	3	2	11	TUG VRm	1	3	3	3	2	11
		2	2	2	2	2	8		2	3	3	3	2	11		2	3	3	3	2	11
		3	3	2	2	2	9		3	3	3	3	2	11		3	3	3	3	2	11
43	TUG	1	3	2	2	2	9	TUG VR	1	2	3	3	3	11	TUG VRm	1	2	3	3	3	11
		2	2	3	2	2	9		2	2	3	2	2	9		2	2	3	2	2	9
		3	2	3	3	2	10		3	3	2	3	3	11		3	2	3	3	3	11
44	TUG	1	3	3	3	2	11	TUG VR	1	4	2	3	2	11	TUG VRm	1	4	2	3	3	12
		2	3	3	3	2	11		2	3	3	3	2	11		2	4	3	3	3	13
		3	3	3	3	2	11		3	3	3	3	2	11		3	3	3	3	3	12
45	TUG	1	3	2	3	2	10	TUG VR	1	3	2	4	2	11	TUG VRm	1	3	2	3	2	10
		2	3	2	3	2	10		2	3	2	3	2	10		2	3	2	3	2	10
		3	3	2	3	2	10		3	3	2	4	2	11		3	3	2	4	2	11
46	TUG	1	4	2	3	2	11	TUG VR	1	4	3	3	3	13	TUG VRm	1	4	2	4	2	12
		2	4	2	3	2	11		2	4	3	4	2	13		2	4	2	4	2	12
		3	4	2	3	2	11		3	4	3	3	3	13		3	4	2	4	2	12
47	TUG	1	4	2	3	3	12	TUG VR	1	4	3	3	2	12	TUG VRm	1	4	2	3	2	11
		2	4	2	3	2	11		2	4	2	3	2	11		2	4	2	3	3	12
		3	3	3	3	3	12		3	4	2	4	2	12		3	4	2	3	2	11
48	TUG	1	4	2	3	2	11	TUG VR	1	4	2	3	3	12	TUG VRm	1	4	3	3	3	13
		2	3	3	3	2	11		2	4	2	4	3	13		2	4	3	3	3	13
		3	3	3	3	2	11		3	4	3	3	2	12		3	4	2	4	2	12
49	TUG	1	3	2	3	2	10	TUG VR	1	3	2	3	2	10	TUG VRm	1	4	2	3	3	12
		2	3	2	3	2	10		2	3	2	3	2	10		2	3	2	3	2	10
		3	3	2	3	2	10		3	3	2	3	2	10		3	3	2	3	2	10
50	TUG	1	3	2	3	3	11	TUG VR	1	3	3	3	3	12	TUG VRm	1	4	3	3	3	13
		2	3	2	3	2	10		2	4	3	3	3	13		2	4	3	4	2	13
		3	3	2	3	2	10		3	4	3	3	3	13		3	4	3	3	3	13
51	TUG	1	3	2	3	2	10	TUG VR	1	4	3	3	3	13	TUG VRm	1	4	3	3	3	13
		2	3	2	3	2	10		2	4	3	3	3	13		2	4	3	3	3	13
		3	3	2	3	2	10		3	4	3	3	3	13		3	4	3	3	3	13
52	TUG	1	3	1	2	3	9	TUG VR	1	3	2	3	2	10	TUG VRm	1	3	2	3	2	10
		2	3	1	3	3	10		2	3	2	2	3	10		2	3	2	3	2	10
		3	3	1	3	2	9		3	3	2	2	3	10		3	3	2	2	3	10
53	TUG	1	2	2	2	3	9	TUG VR	1	3	2	4	3	12	TUG VRm	1	3	2	4	2	11
		2	2	2	2	2	8		2	3	2	3	3	11		2	3	2	3	3	11
		3	2	2	3	2	9		3	3	2	2	2	9		3	3	2	3	3	11
54	TUG	1	3	2	3	2	10	TUG VR	1	4	2	3	2	11	TUG VRm	1	3	2	3	2	10
		2	3	1	3	2	9		2	4	2	3	2	11		2	3	2	3	2	10
		3	3	1	3	2	9		3	4	2	3	2	11		3	3	2	3	2	10
55	TUG	1	4	2	3	2	11	TUG VR	1	4	2	3	2	11	TUG VRm	1	4	2	3	2	11
		2	4	2	3	2	11		2	4	2	3	2	11		2	4	2	3	2	11
		3	4	2	3	2	11		3	4	2	3	2	11		3	4	2	3	2	11
56	TUG	1	4	2	3	2	11	TUG VR	1	4	2	3	2	11	TUG VRm	1	4	2	3	2	11
		2	4	2	3	2	11		2	4	2	3	2	11		2	4	2	3	2	11
		3	4	2	3	2	11		3	4	2	3	2	11		3	4	2	3	2	11
57	TUG	1	3	2	1	2	8	TUG VR	1	3	2	3	2	10	TUG VRm	1	3	2	3	2	10
		2	2	2	1	2	7		2	3	2	3	2	10		2	3	2	3	2	10
		3	3	2	1	2	8		3	3	2	3	2	10		3	3	2	2	3	10
58	TUG	1	3	2	3	2	10	TUG VR	1	4	3	3	2	12	TUG VRm	1	4	2	3	2	11
		2	3	2	3	2	10		2	4	2	3	2	11		2	3	2	3	3	11
		3	3	1	3	3	10		3	4	2	3	2	11		3	4	2	3	2	11
59	TUG	1	3	2	3	2	10	TUG VR	1	4	3	3	2	12	TUG VRm	1	4	3	3	2	12
		2	3	2	3	2	10		2	4	3	3	2	12		2	4	3	3	2	12
		3	3	2	3	2	10		3	4	3	3	2	12		3	4	3	3	2	12
60	TUG	1	3	2	3	3	11	TUG VR	1	4	1	3	3	11	TUG VRm	1	3	3	3	3	12
		2	3	3	2	2	10		2	3	2	3	3	11		2	3	3	3	3	12
		3	3	2	3	2	10		3	3	2	3	3	11		3	3	3	3	3	12

## Sheet: Average Time
Subject	Get Up Real (s)	Go Real (s)	Turn Around Real (s)	Return Real (s)	Sit Down Real (s)	Total Real (s)	Get Up VR (s)	Go VR (s)	Turn Around VR (s)	Return VR (s)	Sit Down VR (s)	Total VR (s)	Get Up VRm (s)	Go VRm (s)	Turn Around VRm (s)	Return VRm (s)	Sit Down VRm (s)	Total VRm (s)
1	0.649667	1.60167	0.483333	1.74	1.527	6.00167	0.624667	1.52967	1.29233	1.321	1.58733	6.355	0.636667	1.53233	1.27367	1.37733	1.56433	6.38433
3	0.512333	1.686	0.951333	1.00967	1.342	5.50133	0.589667	1.67833	1.099	1.13967	1.60167	6.10833	0.481333	1.74533	1.44733	1.48533	1.41367	6.573
5	0.494	1.21767	1.03567	1.022	1.302	5.07133	0.544333	1.65667	1.058	0.936667	1.72767	5.92333	0.578333	1.62367	1.02067	0.935333	1.87533	6.03333
6	0.645	1.65267	0.809333	1.32867	1.96167	6.39733	0.692333	2.32567	1.16	1.656	1.995	7.829	0.803	2.278	1.16467	1.615	1.94333	7.804
7	0.601667	1.76233	0.919667	1.48067	2.09133	6.85567	0.766333	2.31167	1.374	1.10033	2.55	8.10233	0.776333	2.02933	1.31167	1.67833	2.47233	8.268
13	0.751333	1.80967	1.02067	1.707	1.77067	7.05933	0.604	1.68167	1.48533	1.22633	1.90133	6.89867	0.724667	1.72067	1.18667	1.41867	1.96733	7.018
14	0.465333	1.87767	0.751333	1.35133	1.46633	5.912	0.500333	1.93067	0.967333	1.31267	1.84633	6.55733	0.518667	1.91033	0.863333	1.306	1.87633	6.47467
15	0.666	0.886667	0.567333	1.182	1.16967	4.47167	0.795333	1.40767	0.969667	1.55	1.415	6.13767	0.698667	1.35933	0.900667	1.72767	1.651	6.33733
17	0.795667	1.254	0.756	1.55333	1.74467	6.10367	0.849	1.41167	1.15433	1.51133	1.722	6.64833	0.750333	1.448	1.16033	1.47133	1.97233	6.80233
18	0.448667	0.846333	0.558	0.942	1.37233	4.16733	0.592	0.836	0.644333	1.41233	1.39233	4.877	0.624333	0.973333	0.564667	1.25033	1.394	4.80667
19	0.554	0.931	0.639333	1.286	1.191	4.60133	0.617667	1.38067	0.907	0.872667	1.49	5.268	0.552667	1.345	0.964333	1.11633	1.26267	5.241
27	0.684333	1.47033	0.709667	1.02	1.562	5.44633	0.636333	1.882	1.072	1.405	1.525	6.52033	0.657333	1.64467	0.929333	1.25133	1.73	6.21267
31	0.756	2.049	0.937333	1.57033	1.797	7.10967	0.824	2.31967	1.87933	2.02467	2.30067	9.34833	0.748333	2.122	1.57867	2.01467	2.455	8.91867
32	0.629333	2.17133	0.857333	1.944	1.64	7.242	0.77	2.131	1.595	1.61533	1.87467	7.986	0.736333	2.133	1.645	1.82567	1.74433	8.08433
35	0.407333	1.43733	0.915	1.01733	1.09133	4.86833	0.583333	1.64467	1.037	0.846667	1.324	5.43567	0.744	1.901	1.13933	1.11167	1.84567	6.74167
39	0.581333	1.43467	1.15233	0.848	1.78867	5.805	0.615667	1.923	0.816	1.396	1.735	6.48567	0.609	1.81633	1.102	1.44367	1.91833	6.88933
40	0.797667	1.098	0.944	1.36433	1.683	5.887	0.553	2.05767	1.13367	1.27333	1.89867	6.91633	0.744333	1.89933	1.039	1.424	2.04633	7.153
41	0.578	1.484	0.649333	1.443	1.24567	5.4	0.609333	1.563	0.694	1.45033	1.327	5.64367	0.598667	1.57533	0.814667	1.38167	1.55867	5.929
42	0.578667	1.25233	0.722667	1.04633	1.587	5.187	0.509667	1.72067	1.26767	1.35133	1.499	6.34833	0.463	1.52633	1.383	1.278	1.31167	5.962
43	0.733667	1.294	1.102	1.073	1.65967	5.86233	0.606333	1.36867	1.27267	1.23567	1.69333	6.17667	0.652	1.23167	1.38733	1.145	2.28733	6.70333
46	0.546333	1.99567	0.937	1.475	1.725	6.679	0.643667	2.13367	1.505	1.624	2.04767	7.954	0.633	2.20967	1.14	2.00133	1.88067	7.86467
53	0.493333	0.993667	0.835333	0.959	1.49433	4.77567	0.338667	1.20833	0.859667	0.917	1.38067	4.70433	0.447333	1.13667	0.772333	1.168	1.345	4.86933
54	0.49	1.43233	0.522667	1.28733	1.07567	4.808	0.538333	2.025	1.02433	1.388	1.28567	6.26133	0.583667	1.59867	1.18033	1.44633	1.348	6.157
55	0.62	1.76833	0.879	1.27767	1.28033	5.82533	0.651667	1.966	1.04033	1.443	1.97767	7.07867	0.727667	2.00767	1.14067	1.44367	1.802	7.12167
56	0.621	1.92433	0.998333	1.369	1.07067	5.98333	0.616333	1.94067	0.969	1.44	1.31667	6.28267	0.708667	1.95633	1.03933	1.349	1.462	6.51533
57	0.586333	1.06633	1.05067	0.431667	1.27533	4.41033	0.916667	1.353	1.008	1.251	1.49567	6.02433	0.544667	1.401	1.02233	1.04867	1.59833	5.615
59	0.484667	1.53367	1.05267	1.42833	1.42167	5.921	0.555	1.983	1.23133	1.41533	1.53033	6.715	0.488333	1.92667	1.16667	1.25367	1.516	6.35133
60	0.553	1.61533	1.08167	1.322	1.69333	6.26533	0.574	1.73	1.003	1.51267	1.68167	6.50133	0.490333	1.57767	1.37833	1.45667	1.73467	6.63767
2	0.600333	1.576	1.22833	1.00133	1.53267	5.93867	0.670667	1.564	1.33167	1.47633	1.56467	6.60733	0.63	1.52	1.29167	1.38933	1.60567	6.43667
4	0.521333	1.30133	0.831667	1.074	1.561	5.28933	0.596667	1.79	1.15667	1.45567	1.70567	6.70467	0.570667	1.868	1.14633	1.613	1.769	6.967
8	0.448333	1.31033	0.990333	1.321	1.309	5.379	0.601333	1.86467	0.854333	1.30667	1.40533	6.03233	0.516333	1.77067	0.927333	1.412	1.506	6.13233
9	0.633333	1.186	0.727333	1.36467	1.562	5.47333	0.564667	1.50433	0.719333	1.69767	1.71767	6.20367	0.478333	1.495	1.26933	1.416	1.83867	6.49733
10	0.551	1.71267	0.887	1.40167	1.787	6.33933	0.659333	1.97833	1.04	1.88167	2.20633	7.76567	0.587333	2.029	0.959333	1.837	2.13133	7.544
11	0.538	1.415	1.071	0.883	1.52967	5.43667	0.509667	1.858	1.10233	1.29967	1.90567	6.67533	0.435333	1.75967	1.20533	1.307	1.81867	6.526
12	0.57	1.78733	0.805333	1.206	1.549	5.91767	0.723	1.77233	1.09067	1.27667	2.15433	7.017	0.7	1.85333	1.06033	1.32167	1.95767	6.893
16	0.661	1.58067	0.562333	1.657	1.14267	5.60367	0.678333	1.664	0.568	2.008	1.30867	6.227	0.642	1.722	0.607333	2.136	1.29367	6.401
20	0.504333	1.46567	0.739667	1.306	1.61933	5.635	0.422667	1.64467	0.698333	1.09167	1.544	5.40133	0.468	1.679	0.681333	1.117	1.56067	5.506
21	0.493667	1.545	0.870667	0.858333	1.29767	5.06533	0.531667	1.568	1.15167	1.253	2.08933	6.59367	0.529	1.58967	1.04	1.26367	1.72067	6.143
22	0.687667	1.333	1.10433	1.421	1.26567	5.81167	0.518	1.64667	1.26133	1.33233	1.545	6.30333	0.605667	1.942	0.999333	1.381	1.60333	6.53133
23	0.475667	1.39167	0.559333	1.26433	1.667	5.358	0.520333	1.745	0.869333	1.68033	1.33467	6.14967	0.651	1.87933	0.901667	1.725	1.37733	6.53433
24	0.630667	1.678	0.504667	1.687	1.05467	5.555	0.586	2.03	1.082	1.403	1.66233	6.76333	0.702667	1.99033	0.895333	1.70633	1.71767	7.01233
25	0.536667	1.404	0.672667	1.45667	1.51033	5.58033	0.684667	1.506	0.877667	1.845	1.871	6.78433	0.653667	1.52067	0.797333	1.87167	1.72	6.56333
26	0.510667	1.39167	0.835333	1.15833	1.418	5.314	0.397	1.43833	1.26267	1.567	1.13	5.795	0.585667	1.33067	1.10033	1.21067	1.397	5.62433
28	0.594	1.85567	0.809667	1.29067	1.549	6.099	0.599333	1.803	1.04167	1.25633	1.62267	6.323	0.590333	1.81667	1.04467	1.27233	1.769	6.493
29	0.733	1.713	1.075	1.393	1.569	6.483	0.755667	1.79067	1.05267	1.37767	1.43933	6.416	0.766333	1.84167	0.962667	1.38733	1.296	6.254
30	0.612	1.33	0.990333	1.18133	1.56733	5.681	0.774	1.699	1.17133	1.77033	1.81333	7.228	0.684	1.90567	1.22733	1.655	1.54433	7.01633
33	0.521333	1.335	0.749667	1.406	1.114	5.126	0.51	1.61167	1.20733	0.914667	1.341	5.58467	0.520667	1.359	1.30767	0.834	1.16733	5.18867
34	0.635333	1.67567	0.957667	1.30533	1.41767	5.99167	0.440333	2.264	0.934	1.87867	2.02267	7.53967	0.627	2.15433	1.10867	2.08367	2.05567	8.02933
36	0.633333	1.19933	1.15933	0.868667	1.42367	5.28433	0.539667	1.68433	0.941	0.916333	1.97867	6.06	0.637	1.53867	0.910333	0.882667	1.86367	5.83233
37	0.511	1.55833	0.983333	1.38433	1.66533	6.10233	0.405667	2.018	0.827667	1.504	1.661	6.41633	0.462	2.002	0.9	1.57067	1.96967	6.90433
38	0.646333	1.81467	1.09267	1.59333	1.805	6.952	0.741667	2.09033	1.07733	1.67667	2.21167	7.79767	0.718667	1.99067	1.115	1.386	2.05867	7.269
44	0.446667	1.496	1.093	1.35	1.426	5.81167	0.525667	1.53	1.192	1.29933	1.35367	5.90067	0.567	1.61667	1.00433	1.28067	1.416	5.88467
45	0.601	1.70367	1.028	1.43233	1.369	6.134	0.729667	1.69967	1.26433	1.719	1.50267	6.91533	0.685667	1.74433	1.22467	1.58933	1.75067	6.99467
47	0.609333	1.639	0.896	1.329	1.43267	5.906	0.694667	1.90733	0.952667	1.54	1.53033	6.625	0.641667	1.94167	0.901667	1.365	1.58967	6.43967
48	0.571667	1.607	1.08967	1.35633	1.264	5.88867	0.678	1.93667	0.912667	1.652	2.134	7.31333	0.620333	1.851	0.970333	1.37833	1.679	6.499
49	0.604	1.599	0.998	1.51033	1.31467	6.026	0.691	1.637	1.01467	1.55233	1.474	6.369	0.739667	1.716	1.00167	1.46167	1.68733	6.60633
50	0.532667	1.73967	1.022	1.47567	1.49633	6.26633	0.537667	2.02033	1.26833	1.387	1.82267	7.036	0.547333	2.12367	1.313	1.603	2.05867	7.64567
51	0.569333	1.59533	0.959333	1.47767	1.508	6.10967	0.662	2.00867	1.42433	1.466	1.97067	7.53167	0.703	2.12567	1.38867	1.44067	1.89267	7.55067
52	0.532667	1.57733	0.581333	1.52767	1.79033	6.00933	0.673667	1.61567	1.16733	1.12	1.859	6.43567	0.518667	1.59967	1.22567	1.255	1.871	6.47
58	0.574667	1.57433	1.02533	1.32733	1.40033	5.902	0.639	2.07467	1.31033	1.479	1.36667	6.86967	0.693333	1.86233	1.366	1.50033	1.577	6.999

## Sheet: Average Steps
Sujet	Go Real	Turn Around Real	Return Real	Sit Down Real	Total Real	Go VR	Turn Around VR	Return VR	Sit Down VR	Total VR	Go VRm	Turn Around VRm	Return VRm	Sit Down VRm	Total VRm
1	3	1	3.33333	2.33333	9.66667	3	3	3	2	11	3	3	3	2	11
3	3	2	2	2.33333	9.33333	3	2	2.33333	2.66667	10	3	3	3	2	11
5	2.33333	2.33333	2	2.33333	9	3	2	2	3	10	3	2	2	3	10
6	2.66667	1.33333	2.66667	2	8.66667	4	2	3	2.33333	11.3333	4	2	3	2.33333	11.3333
7	3	2	2.33333	2.66667	10	4	3	2	3	12	3.33333	3	3	2.66667	12
13	3	2	3	2	10	3	3	2.33333	2.66667	11	3	2.33333	2.66667	2.33333	10.3333
14	4	2	3	2	11	4	2.33333	3	3	12.3333	4	2	3	2.66667	11.6667
15	2	2	2.66667	2.33333	9	3	2	3.33333	2.33333	10.6667	3	2	3.66667	3.33333	12
17	2.66667	1.33333	3	3	10	3	3	3	3	12	3	3	3	3	12
18	2	2	2	3	9	2	2	3.33333	2	9.33333	2.33333	1.66667	3	2	9
19	2	2	2.66667	2	8.66667	3	2	2	3	10	3	2	2.66667	2.33333	10
27	3	2	2	2	9	3.66667	2.33333	3	2	11	3.33333	2.33333	3	2	10.6667
31	4	2	3	2	11	4.33333	3.33333	4	2.66667	14.3333	4	3	4	2.66667	13.6667
32	4	2	3.33333	2.66667	12	4	3	3	2	12	4	3	3.66667	2.66667	13.3333
35	3	2.33333	2.33333	2	9.66667	4	2	2	2	10	3.66667	2	2.33333	2.33333	10.3333
39	3	3	2	3	11	4	2.33333	3	2	11.3333	4	3	3	2	12
40	2.33333	2	3	2	9.33333	4.66667	2.66667	3	2.33333	12.6667	4	2.33333	3.33333	2.66667	12.3333
41	3	2	3	2	10	3	2	3	2	10	3	2	3	2	10
42	2.33333	2	2	2.33333	8.66667	3	3	3	2	10	3	3	3	2	11
43	2.33333	2.66667	2.33333	2	9.33333	2.33333	2.66667	2.66667	2.66667	10.3333	2	3	2.66667	2.66667	10.3333
46	4	2	3	2	11	4	3	3.33333	2.66667	13	4	2	4	2	12
53	2	2	2.33333	2.33333	8.66667	3	2	3	2.66667	10.6667	3	2	3.33333	2.66667	11
54	3	1.33333	3	2	9.33333	4	2	3	2	11	3	2	3	2	10
55	4	2	3	2	11	4	2	3	2	11	4	2	3	2	11
56	4	2	3	2	11	4	2	3	2	11	4	2	3	2	11
57	2.66667	2	1	2	7.66667	3	2	3	2	10	3	2	2.66667	2.33333	10
59	3	2	3	2	10	4	3	3	2	12	4	3	3	2	12
60	3	2.33333	2.66667	2.33333	10.3333	3.33333	1.66667	3	3	11	3	3	3	3	12
2	3	3	2	2	10	3	3	3	2	11	3	3	3	2	11
4	3	2	2.66667	3	10.6667	4	3	3.33333	2.33333	12.6667	4	2.66667	3.66667	3	13.3333
8	2.66667	2	3	2	9.66667	4	2	3	3	12	4	2	3.33333	2.33333	11.6667
9	2.33333	1	3	2	8.33333	3	2.33333	2.66667	3	11	3.33333	2.66667	3.33333	2.66667	12
10	3.66667	2	3	2.33333	11	4	2	3.66667	3.33333	13	4	2	3	4	13
11	3	2	2	2	9	4	3	3	3.33333	13.3333	4	3	3	3	13
12	4	2	3	2	11	4	2.66667	3.33333	3	13	4	2	3.33333	2	11.3333
16	4	1	4	2	11	4	1	5	2	12	4	1	5	2	12
20	3	2	3	3	11	4	2	3	2	11	4	2	3	2.33333	11.3333
21	3.66667	2	2	2	9.66667	4	2.33333	3	2	11.3333	3.66667	2.66667	3	2.33333	11.6667
22	2.66667	2.66667	3	1.66667	10	3.33333	2.66667	3	2	11	4	2	3	2	11
23	3.66667	2	3.33333	2.66667	11.6667	4	3	4	2	13	4	3	4	2	13
24	3.66667	1.33333	3.66667	2	10.6667	4	2	3	2	11	4	2	3.66667	2.66667	12.3333
25	3	2	3	2	10	3	2	4	2	11	3	2	4	2	11
26	3.33333	3	3	2	11.3333	3	3	3	2	11	3	3	3	2	11
28	4	2	3	2	11	4	2	3	2	11	4	2.33333	3	2	11.3333
29	3.66667	2	3	2.66667	11.3333	4	2	3	2.33333	11.3333	4	2	3	2	11
30	3	2.33333	3	3	11.3333	4	2.33333	4	2.66667	13	4	2	4	2.33333	12.3333
33	3	2	3	2	10	3.33333	2.66667	2	2	10	3	3	2	2	10
34	3.33333	2	3	2.66667	11	4	2	3.66667	2	11.6667	4	2	4	2	12
36	2	3	2	2	9	3.33333	2	2	3	10.3333	3	2	2	3	10
37	3	2.66667	3	2.33333	11	4	2	3	2	11	4	2	3.33333	2.33333	11.6667
38	3.66667	2.33333	3.33333	2.66667	12	4	2	3.66667	2.66667	12.3333	4	2	3	2	11
44	3	3	3	2	11	3.33333	2.66667	3	2	11	3.66667	2.66667	3	3	12.3333
45	3	2	3	2	10	3	2	3.66667	2	10.6667	3	2	3.33333	2	10.3333
47	3.66667	2.33333	3	2.66667	11.6667	4	2.33333	3.33333	2	11.6667	4	2	3	2.33333	11.3333
48	3.33333	2.66667	3	2	11	4	2.33333	3.33333	2.66667	12.3333	4	2.66667	3.33333	2.66667	12.6667
49	3	2	3	2	10	3	2	3	2	10	3.33333	2	3	2.33333	10.6667
50	3	2	3	2.33333	10.3333	3.66667	3	3	3	12.6667	4	3	3.33333	2.66667	13
51	3	2	3	2	10	4	3	3	3	13	4	3	3	3	13
52	3	1	2.66667	2.66667	9.33333	3	2	2.33333	2.66667	10	3	2	2.66667	2.33333	10
58	3	1.66667	3	2.33333	10	4	2.33333	3	2	11.3333	3.66667	2	3	2.33333	11
